# Supplementary material for: Prevalence and Risk Factors of Elevated Blood Pressure and Elevated Blood Glucose among Residents of Kajiado County, Kenya: A Population-Based Cross-Sectional Survey
Source: Int J Environ Res Public Health. 2020 Sep 23;17(19):6957. doi: 10.3390/ijerph17196957 (PMC7579460; doi:10.3390/ijerph17196957)
Supplement: Supplementary file 1 [file ijerph-17-06957-s001.zip]

Archive with 3 entries (2 files):
- suppl/
- suppl/Anita NCD Data File IJERPH.dta
- suppl/ijerph-908445-supplementary final.docx
